# Supplementary material for: Tranexamic acid to prevent bleeding after endoscopic resection of large colorectal polyps: a pilot project
Source: J Can Assoc Gastroenterol. 2024 Oct 20;8(1):39–43. doi: 10.1093/jcag/gwae038 (PMC11788509; doi:10.1093/jcag/gwae038)
Supplement: gwae038_suppl_Supplementary_Coi_Forms [file gwae038_suppl_supplementary_coi_forms.zip]

Archive with 2 entries (2 files):
- CONSORT-2010-Checklist TXA Pilot Study 23.4.23.doc
- ICMJE Forms.pdf
